# Supplementary material for: Cultivation of Chlorella sorokiniana IPPAS C-1 in Flat-Panel Photobioreactors: From a Laboratory to a Pilot Scale
Source: Life (Basel). 2022 Aug 25;12(9):1309. doi: 10.3390/life12091309 (PMC9506280; doi:10.3390/life12091309)
Supplement: Supplementary file 1 [file life-12-01309-s001.zip]

Archive with 5 entries (5 files):
- Figure S1.pdf
- TablesS1,S2,S3.pdf
- Video S1.mp4
- Video S2.mp4
- Video S3.mp4
